# Supplementary material for: Cost and Length of Hospitalization Associated with Dental Infections: A Systematic Review
Source: Int J Environ Res Public Health. 2026 Feb 18;23(2):259. doi: 10.3390/ijerph23020259 (PMC12940658; doi:10.3390/ijerph23020259)
Supplement: Supplementary file 1 [file ijerph-23-00259-s001.zip]

Archive with 1 entries (1 files):
- ijerph-4084550-supplementary.pdf
